# Supplementary material for: Tuning White-Light Emission of POSS-Based Fluorescent Hybrid Porous Polymers via Physical Blending for White LEDs
Source: Polymers (Basel). 2025 Sep 22;17(18):2558. doi: 10.3390/polym17182558 (PMC12473614; doi:10.3390/polym17182558)
Supplement: Supplementary file 1 [file polymers-17-02558-s001.zip]

Archive with 1 entries (1 files):
- polymers-3868856-supplementary.pdf
